# Supplementary material for: MRPS31 loss is a key driver of mitochondrial deregulation and hepatocellular carcinoma aggressiveness
Source: Cell Death Dis. 2021 Nov 12;12(11):1076. doi: 10.1038/s41419-021-04370-8 (PMC8589861; doi:10.1038/s41419-021-04370-8)
Supplement: Supplementary file 2 — Supplementary Table S1-S3 [file 41419_2021_4370_MOESM2_ESM.xlsx]

## Sheet: Table S1
Supplementary Table S1. List of gene signatures for HCC subclasses used in the study.
HCC classifier	Signature name	Description	Gene counts	Source	Reference
Woo_CLHCC_Subclass	CLHCC_UP	Up-regulated genes in Cholangiocarcinoma-Like HCC (CLHCC); characterized by aggressive phenotype with shorter recurrence-free and overall survival.	251	Table S3 (PMID: 20395200)	25
Boyault_Liver_Cancer_Subclass	G1_UP	Up-regulated genes in subclass G1; G1 tumors associated with low copy number of HBV and overexpression of genes expressed in fetal liver and controlled by parental imprinting.	116	MSigDB:C2:CGP (v.3.0)
	G2	Genes in HCC subclass G2; included HCC infected with a high copy number of HBV and mutations in PIK3CA and TP53.	27
	G3_UP	Up-regulated genes in subclass G3; included HCC infected with a high copy number of HBV and mutations in PIK3CA and TP53; specific activation of the AKT pathway; typified by mutation of TP53 and overexpression of genes controlling the cell cycle.	189		24
	G5_UP	Up-regulated genes in subclass G5; strongly related to beta-catenin mutations that lead to Wnt pathway activation.	5
	G6_UP	Up-regulated genes in subclass G6; characterized by satellite nodules, higher activation of the Wnt pathway, and E-cadherin underexpression.	66
Hoshida_subclass	S1	Genes from 'subtype S1' signature of HCC: aberrant activation of the WNT signaling pathway.	237	MSigDB:C2:CGP (v.3.0)
	S2	Genes from 'subtype S2' signature of HCC: proliferation, MYC and AKT1 activation.	115		23
	S3	Genes from 'subtype S3' signature of HCC: hepatocyte differentiation.	266
Lee_subclass	poor_prognosis subclass	up-regulated genes in poor prognosis subclass; characterized by strong cell proliferation and antiapoptosis.	181	Table S1 (PMID: 15349906)	20
TCGA_iCluster_subclass	TCGA_iCluster1	Up-regulated gene in iCluster1; Worse prognosis, enriched with IDH1/2, BAP1 mutation, Hippo pathway, stemness related molecular features	521	Permutated Student's 2 sample t-test (pem. P < 0.001 & & fold change >0); One-way ANOVA (anova. P < 0.001)
	TCGA_iCluster2	Up-regulated genes in iCluster2; Characterized by better prognosis, enriched with TERT, CTNNB1 mutation, CDKN2 methyaltion	89		22
	TCGA_iCluster3	Up-regulated genes in iCluster3; Characterized by better prognosis, enriched with TERT, CTNNB1 mutation, TP53 mutation, CDKN2 methylation	112
Woo_iCluster_subclass	Woo_iCl1	Up-regulated gene in iCl1; characterized by the most aggressive subtype;high levels of stemness-related genes; highest rate of aberrations in DNA copy number and DNA methylation	113	Permutated Student's 2 sample t-test (pem. P < 0.001 & fold change >1); One-way ANOVA (anova. P < 0.001)	21
	Woo_iCl2	Up-regulated gene in iCl2; better prognosis	316
	Woo_iCl3	Up-regulated gene in iCl3; characterized by the most favorable subtype	611

## Sheet: Table S2
Supplementary Table S2. MRPS31 expression and its harzard ratio in Pan-cancer (TCGA)
Cancer type					Expression (T-test)					Harzard Ratio
		Number			Mean			P-value
		NT	T		NT	T				HR	95% CI	p-value
BLCA		19	414		3.42685	3.19757		3.45 x 10-3		0.750929	[0.56, 1.01]	6.26 x 10-2
BRCA		113	1102		3.38701	3.00084		3.98 x 10-33		0.889194	[0.60, 1.33]	5.65 x 10-1
CHOL		9	36		3.59564	2.6678		4.62 x 10-14		1.46736	[0.51, 4.23]	4.82 x 10-1
COAD		41	478		3.20198	3.52707		7.15 x 10-16		0.744457	[0.50, 1.10]	1.39 x 10-1
ESCA		11	161		2.70482	2.76389		5.00 x 10-1		1.05751	[0.71, 1.58]	7.85 x 10-1
HNSC		44	500		3.27859	2.83114		2.66 x 10-18		1.36322	[0.99, 1.87]	5.52 x 10-2
KICH		24	65		3.30243	3.18871		8.37 x 10-2		0.958714	[0.20, 4.58]	9.58 x 10-1
KIRC		72	538		3.25679	3.05279		4.62 x 10-11		0.755888	[0.48, 1.18]	2.21 x 10-1
KIRP		32	288		3.23988	3.1515		5.53 x 10-2		0.353099	[0.18, 0.69]	2.67 x 10-3
LIHC		50	371		3.27253	2.92672		9.24 x 10-16		0.594552	[0.44, 0.81]	1.04 x 10-3
LUAD		59	533		3.04482	2.85903		6.60 x 10-5		0.856888	[0.59, 1.25]	4.21 x 10-1
LUSC		49	502		2.95002	2.8447		3.38 x 10-2		0.98762	[0.71, 1.38]	9.42 x 10-1
PRAD		52	498		2.86525	2.65075		8.41 x 10-7		1.55356	[0.30, 8.15]	6.06 x 10-1
READ		10	166		3.35251	3.61498		5.60 x 10-4		1.01112	[0.51, 2.00]	9.75 x 10-1
STAD		32	375		3.09221	2.99259		6.70 x 10-2		0.750508	[0.52, 1.08]	1.17 x 10-1
THCA		58	502		3.79288	3.27325		1.80 x 10-20		0.192699	[0.04, 0.98]	4.18 x 10-2
UCEC		35	551		3.44396	3.18078		1.09 x 10-5		1.03023	[0.67, 1.58]	8.92 x 10-1
* Abbreviations: T, tumor; NT, non-tumor; CI, confidence interval, HR, hazard ratio; BLCA, bladder urothelial carcinoma; BRACA, breast invasive carcinoma; CHOL, cholangiocarcinoma; COAD, colon adenocarcinoma; ESCA, esophageal carcinoma; HNSC, head and neck squamous cell carcinoma; KICH, kidney chromophobe; KIRC, kidney renal clear cell carcinoma; KIRP, kidney renal papillary cell carcinoma; LIHC,…

## Sheet: Table S3
Supplementary Table S3. Expression and DNA copy number of MRPS31 in CCLE HCC cell-lines
Cell line	Expression	DNA Copy Number
HEP3B217	-1.26498	-0.994002
SNU449	-1.19074	-0.96048
JHH2	-0.818555	-0.443457
ALEXANDERCELLS	-0.385026	-0.802789
SNU878	-0.38144	-0.219056
JHH4	-0.365419	-0.764407
LI7	-0.352897	-0.888376
SNU387	-0.323812	-0.450893
HLF	-0.178629	-0.363233
SNU475	-0.140483	-0.570344
HUH1	0.0287608	-0.366089
JHH6	0.0555612	-0.449974
SNU761	0.108762	-0.103293
C3A	0.12185	0.0189019
HLE	0.231944	-0.395019
HUH7	0.23521	-0.0227148
JHH1	0.287881	-0.363911
SKHEP1	0.366937	-0.448281
SNU182	0.379643	-0.160322
HUH6	0.38358	-0.318467
JHH7	0.384151	-0.370665
SNU886	0.42586	-0.255267
PLCPRF5	0.495129	-0.489722
SNU423	0.588145	-0.208185
HEPG2	0.593895	-0.0286981
JHH5	0.685518	0.109039
SNU398	0.753913	-0.447904
